# Supplementary material for: Selenoprotein W modulates tau homeostasis in an Alzheimer’s disease mouse model
Source: Commun Biol. 2024 Jul 17;7:872. doi: 10.1038/s42003-024-06572-0 (PMC11255228; doi:10.1038/s42003-024-06572-0)
Supplement: Supplementary file 3 — Supplementary Data [file 42003_2024_6572_MOESM3_ESM.xlsx]

## Sheet: Figure1
	Figure1c
		Tau5			SELENOW
	-	0.0610026	0.0912876	0.116188	0.88228	0.697417	0.553103
	-	1.13987	1.16865	1.16039	0.768823	0.669742	0.65531
	+	1.32472	1.28427	1.53851	0.461003	0.461288	0.316188
	Figure1d
		Tau5			SELENOW
	-	0.108212	0.108015	0.12926	0.161716	0.163857	0.165415
	-	0.76009	0.704442	0.642665	0.177389	0.163466	0.209454
	-	0.472241	0.43091	0.359624	0.533601	0.495197	0.629989
	+	0.56552	0.779753	0.612143	0.314757	0.320452	0.332001
	Figure1e
		1	2	3	4
		0.291802	1.43699	1.57576	0.71635
		0.282156	1.226	1.36158	0.590055
		0.346479	1.45175	1.28424	0.584868

## Sheet: Figure2
	Figure2a
		time (h)	Negative Control			SELENOW
		0	100	100	100	100	100	100
		3	113.389	103.349	108.517	104.392	97.1576	99.1381
		6	115.273	103.115	110.963	91.0828	78.5858	80.9075
		9	101.556	98.4774	102.832	86.7942	64.5759	70.317
		12	88.8684	90.83	91.006	79.0572	67.3018	68.5421
	Figure2b
		1	2	3	4
		0.136135	1.56446	0.931816	1.6401
		0.0745456	1.40798	0.996291	1.28689
		0.110727	1.37031	1.07104	1.82949
	Figure2c
		1	2	3	4
		0.869751	2.26964	1.81203	1.31133
		0.820246	2.10076	1.46824	1.81891
		0.617442	2.61703	1.79332	1.79146
	Figure2d
			Tau			HSPA1A(HSP70A)			HSP90AB1(HSP90α)			HSPA8(HSC70)
		solvent control	1	1.097	0.98	1	0.923	1.013	1	0.887	1.123	1	1.206	1.196
		MG-132	1.634	1.417	1.401	17.322	16.292	15.332	1.661	1.653	1.903	2.922	2.476	2.27
	Figure2e
			Tau			HSPA1A(HSP70A)			HSP90AB1(HSP90α)			HSPA8(HSC70)
		solvent control	1	1.097	0.98	1	0.923	1.013	1	0.887	1.123	1	1.206	1.196
		TRC053184	1.255	1.114	1.239	9.773	9.231	9.883	1.301	1.398	1.441	1.984	2.175	1.996
	Figure2f
		1	2	3	4
		0.0462394	1.04236	0.577974	0.90241
		0.0202213	1.15328	0.786657	1.36362
		0.0727962	1.2049	0.824221	1.13237

## Sheet: Figure3
	Figure3a
		1	2	3	4
		0.0342352	1.05243	0.503178	0.905931
		0.0667822	1.37167	0.60194	1.11426
		0.0860337	1.28387	0.785803	1.0057

## Sheet: Figure4
	Figure4a
	number of synapse	Wildtype	SELENOW KO			Postsynaptic density	Wildtype	SELENOW KO
		14	3				0.061	0.075
		16	12				0.093	0.036
		13	8				0.108	0.059
		10	7				0.105	0.048
							0.131	0.084
	PSD95	Wildtype	SELENOW KO				0.088	0.063
		1.017	0.316816				0.153	0.064
		2.05531	0.44606				0.094	0.124
		0.873398	0.32754				0.112	0.068
		1.26985	0.159017				0.212	0.054
		1.02747	0.224961				0.076	0.075
							0.155	0.061
							0.062	0.081
	Syn	Wildtype	SELENOW KO				0.07	0.046
		0.800558	0.358872				0.096	0.104
		1.74089	0.616946					0.097
		1.16663	0.414183					0.068
		1.0665	0.144569					0.165
		1.09096	0.179213					0.097
								0.067
								0.052
								0.073
								0.063
								0.08
								0.15
	Figure4b	Wildtype	SELENOW KO			Figure4c	Wildtype	SELENOW KO
		1.11417	0.585713			Average fEPSP slope	2.01848	0.702681
		1.30853	0.614957				1.33697	0.820556
		0.92089	0.607251				0.94964	1.04063
		1.11499	0.673064				1.10026	1.39607
		0.948352	0.760343				1.22526	0.639428
							1.7025	0.950381
							0.893259	0.885354
							1.48286	0.767601
	Figure4c		Wildtype								SELENOW KO
	Normalized fEPSP	1	0.950792	1.14814	1.08071	1.08181	0.987197	0.976232	0.999022	1.03079	0.967599	1.0008	1.00992	0.935736	1.18439	0.742267	1.13636	1.42749
		2	1.26456	1.18729	1.06885	1.0644	1.02686	0.913837	0.887886	0.687053	0.963787	0.967769	1.01797	0.932003	1.14901	0.665617	1.03831	1.11492
		3	1.15729	1.07518	1.06307	1.07032	0.993574	0.958577	0.944253	0.678876	0.96247	0.937722	0.989038	0.958158	1.12085	0.75245	1.14252	1.11986
		4	0.905096	1.06577	1.01857	1.00892	0.983089	1.03777	1.02697	1.12892	0.980348	1.02417	1.00305	0.953626	1.14768	0.926347	1.10275	1.01693
		5	0.816298	1.05609	1.04226	0.976033	0.973464	1.03127	0.946451	1.03707	0.987386	1.02638	1.01995	0.921393	1.08088	0.78404	1.03259	1.00424
		6	0.97092	1.01884	1.01613	0.962049	0.975144	1.04025	0.975965	0.937804	1.03723	0.995648	0.955672	0.973667	1.04645	1.26511	1.07732	1.01036
		7	1.09802	1.00312	1.02179	0.975219	1.02392	1.11719	1.10634	0.909631	1.00448	0.983095	0.982898	0.939526	1.06272	0.924051	1.06955	0.891854
		8	1.05833	1.05083	1.01035	0.970564	1.01227	0.978343	1.07727	1.02203	0.9702	1.03171	1.02292	0.977747	1.05563	0.834645	0.993077	0.971388
		9	1.14635	0.947241	1.01052	1.01772	1.00138	0.96033	1.05577	0.91524	0.963522	1.00735	1.00075	0.996911	1.02104	0.804444	1.08957	0.955412
		10	1.30084	1.00846	0.996276	0.965458	1.00028	1.01602	1.06288	1.07618	1.0136	0.998224	1.01063	0.969807	0.957578	1.22559	1.10268	0.962992
		11	0.901216	0.902277	0.986658	0.976432	0.982818	1.01634	0.900431	1.17243	0.977259	1.00314	0.972431	0.99319	0.965053	1.02676	0.926884	0.861659
		12	1.03624	1.00403	0.981529	0.958129	0.975047	0.967717	0.966438	0.798006	1.06153	1.06478	0.978849	0.976449	0.977689	0.838373	1.01432	0.975039
		13	0.98404	1.00323	1.00889	0.944102	1.00529	0.94692	1.13906	1.09965	0.999393	1.04332	0.981394	1.00057	0.961258	0.753763	0.942099	0.872506
		14	0.865576	0.943676	0.962788	0.986095	0.973542	0.933405	0.945098	1.21029	0.991249	1.08088	0.967866	0.979428	0.908016	1.11678	0.976882	0.80554
		15	0.838366	0.943076	0.964667	0.986287	0.96222	0.954894	0.995422	0.939346	0.983573	1.04173	0.992579	1.03673	0.874283	0.936604	1.00701	1.13651
		16	1.1023	0.906337	0.958012	1.02887	1.05083	0.988986	0.963002	1.28643	1.06027	0.954871	0.986693	1.06688	0.936238	1.6435	1.02323	1.07238
		17	0.981998	0.9551	0.966272	1.01423	1.0262	0.884674	0.981245	0.919735	0.996656	0.962689	1.04702	1.08814	0.889508	1.24436	0.888756	1.13145
		18	0.817672	0.96585	0.942184	1.03309	1.02331	1.03077	1.01658	1.02518	1.02031	0.894369	1.00812	1.10544	0.88276	1.11012	0.745195	1.003
		19	1.02408	0.868952	0.949904	1.00526	1.01413	1.0751	1.00585	1.07469	1.02289	1.04604	1.04939	1.0899	0.872058	1.20612	0.795211	0.849394
		20	0.711766	0.85728	0.950554	0.974988	1.00942	1.17138	1.00409	1.05511	1.03627	0.936938	1.00287	1.10468	0.906863	1.19905	0.895703	0.817127
		21	3.03824	4.15002	1.78008	1.56961	1.72238	3.6036	1.66468	1.59327	1.48867	4.33081	1.69142	1.59722	1.30391	3.74017	1.49202	1.48529
		22	2.73745	3.15441	1.68215	1.30079	0.978895	2.86126	1.13082	1.23438	0.981367	2.77931	1.35677	1.4566	1.15072	1.97414	1.39133	1.29279
		23	2.17379	3.08647	1.66419	1.23	1.0091	2.75983	1.07332	1.11292	0.961569	2.25754	1.1922	1.39906	0.960258	0.89134	1.15546	1.24206
		24	2.29728	2.83158	1.6764	1.19548	1.05944	2.5992	1.13682	1.07663	0.973016	2.23981	1.13179	1.44677	0.922352	0.804449	1.26354	1.21147
		25	2.18486	2.92687	1.79944	1.20712	1.12582	2.56405	1.13436	1.17515	0.998158	2.19765	1.19148	1.3439	0.89028	0.825693	1.2556	1.11052
		26	2.39763	2.93425	1.73968	1.21775	1.20662	2.59851	1.29612	0.965282	0.925494	2.11076	1.20569	1.33923	0.828247	0.63969	1.30645	1.05061
		27	2.21885	2.92505	1.76224	1.19031	1.31834	2.55052	1.22803	1.21589	0.999343	2.07388	1.20141	1.30636	0.927728	1.09538	1.07234	1.14166
		28	2.14929	2.89905	1.7577	1.23548	1.34235	2.52052	1.17596	1.08046	0.946089	2.0776	1.18468	1.37424	0.931781	0.837014	1.149	1.21226
		29	2.40317	2.82126	1.73726	1.21741	1.3788	2.37046	1.28438	1.14863	0.946971	2.06454	1.20885	1.36533	0.927693	0.964624	1.0751	1.13988
		30	2.12496	2.76985	1.70905	1.25123	1.35544	2.53106	1.21381	1.12484	0.947677	2.15889	1.19335	1.31326	0.94296	0.693741	1.22805	1.2128
		31	2.01794	2.8502	1.68244	1.19653	1.33247	2.32489	1.2867	1.2564	0.936558	1.79459	1.19248	1.40519	0.954768	0.68867	1.10144	1.25877
		32	2.22514	2.5904	1.70104	1.23991	1.40938	2.28844	1.26559	1.3129	0.959052	1.71765	1.21909	1.38867	0.880671	0.934495	1.14556	1.20159
		33	2.24094	2.55149	1.63726	1.23485	1.35162	2.17754	1.25157	1.34258	0.854939	1.75308	1.2104	1.3	0.915689	0.719438	1.10758	1.31516
		34	2.53664	2.67142	1.64474	1.2644	1.35296	2.17079	1.26854	1.17438	0.983364	1.66793	1.20626	1.42621	0.897475	0.869823	0.999333	1.41627
		35	2.42602	2.49608	1.62924	1.2814	1.36263	2.1501	1.29826	1.08123	0.861541	1.57428	1.17534	1.36239	0.909737	0.879028	0.909779	1.47608
		36	2.21598	2.51186	1.60732	1.21025	1.37948	2.00607	1.2382	1.52684	0.894141	1.70761	1.16654	1.37483	0.868501	0.714609	0.984698	1.52339
		37	2.06408	2.39704	1.50392	1.26475	1.35665	1.91322	1.22479	1.36564	0.957712	1.72491	1.17676	1.30403	0.924374	0.901748	1.13086	1.40501
		38	2.33029	2.27106	1.50689	1.20657	1.36712	1.83341	1.12707	1.30453	0.845793	1.59582	1.17457	1.30112	0.909877	1.13494	0.852695	1.52647
		39	2.01445	2.35327	1.46328	1.21264	1.33173	1.89531	1.22765	1.28609	0.921999	1.58541	1.178	1.24988	0.90094	0.949183	0.963956	1.4893
		40	2.34136	2.39679	1.42076	1.20125	1.33875	1.99828	1.11036	1.42239	0.921179	1.45387	1.15915	1.30289	0.901185	0.928091	0.913132	1.36748
		41	2.42381	2.24728	1.4006	1.19548	1.34292	1.95447	1.20272	1.36522	0.912217	1.39438	1.17701	1.25125	0.928252	0.922551	1.03695	1.33013
		42	2.23604	2.17902	1.34465	1.18246	1.34502	1.90905	1.21643	1.32174	0.857221	1.39569	1.17068	1.29998	0.887226	1.2948	0.937433	1.45391
		43	2.19112	2.13443	1.35943	1.17985	1.35503	1.99909	1.20889	1.31652	0.853657	1.33565	1.15266	1.27521	0.844129	1.00455	0.952087	1.35142
		44	2.19322	1.9272	1.32524	1.18156	1.28991	1.99119	1.14365	1.5013	0.872941	1.36783	1.19682	1.29093	0.891717	0.99606	0.993207	1.59166
		45	2.18557	1.82309	1.30934	1.1642	1.36864	1.94889	1.14635	1.16333	0.852891	1.44829	1.1561	1.27451	0.844201	1.09779	1.00755	1.3714
		46	2.01886	1.83078	1.30713	1.18305	1.34228	1.9324	1.23666	1.33625	0.862135	1.37617	1.15278	1.34494	0.812593	1.14351	0.9027	1.44601
		47	2.36001	1.81442	1.2382	1.15586	1.31018	1.82911	1.1724	1.53867	0.871448	1.24707	1.19755	1.3478	0.822519	1.04642	0.978407	1.42807
		48	2.33217	1.84369	1.21143	1.12982	1.38335	1.9223	1.19976	1.68553	0.862038	1.26286	1.14329	1.31777	0.847378	0.911209	0.929178	1.34146
		49	2.0835	1.75678	1.20108	1.13079	1.28076	1.88174	1.15317	1.53062	0.834018	1.30875	1.12763	1.33521	0.824446	1.08411	1.02239	1.39182
		50	2.10403	1.83068	1.15228	1.17918	1.31113	1.7988	1.13489	1.39792	0.887401	1.16367	1.1262	1.35483	0.802	0.733465	0.983556	1.16488
		51	2.38216	1.7495	1.11761	1.15186	1.32385	1.83407	1.16994	1.40159	0.885693	1.23806	1.14074	1.36783	0.821637	0.874538	0.963562	1.18325
		52	1.8532	1.79824	1.12379	1.16348	1.33349	1.77474	1.17119	1.43644	0.855564	1.16546	1.13019	1.36115	0.769933	1.11662	0.904522	1.05198
		53	2.30122	1.70788	1.09386	1.15608	1.31315	1.71859	1.15204	1.44403	0.792478	0.982834	1.17017	1.34038	0.796513	0.800093	0.948225	1.07369
		54	2.24657	1.71075	1.07867	1.11173	1.27336	1.83192	1.13652	1.51467	0.762464	0.945417	1.14645	1.34402	0.750326	0.885289	0.988503	1.13408
		55	2.14414	1.74459	1.08093	1.14677	1.32608	1.81495	1.17356	1.38904	0.783411	0.936128	1.19736	1.41561	0.775214	0.842753	0.918828	1.14028
		56	1.99726	1.58176	1.05632	1.17423	1.31696	1.70313	1.17353	1.54369	0.774091	0.940248	1.15973	1.36757	0.808472	0.870186	1.02814	1.03846
		57	1.78982	1.6134	1.00181	1.10119	1.371	1.76513	1.11521	1.25218	0.788707	0.972961	1.12311	1.45648	0.755305	1.60599	0.897473	0.92389
		58	2.22245	1.58758	0.995936	1.1344	1.32373	1.68589	1.06671	1.35646	0.883867	0.954382	1.12009	1.35798	0.73385	0.895907	0.954555	1.00544
		59	1.77876	1.54882	0.97531	1.14059	1.26619	1.79681	1.1085	1.56629	0.760317	0.995816	1.10624	1.3572	0.75543	1.34305	1.00137	0.92274
		60	1.82204	1.54315	0.972812	1.10078	1.3322	1.71327	1.20107	1.51071	0.72396	0.906829	1.09627	1.36749	0.743002	1.1234	0.766461	0.935163
		61	1.77237	1.53023	0.936859	1.12179	1.24473	1.80434	1.07605	1.55179	0.776403	0.918405	1.08932	1.39723	0.692465	0.871374	0.921724	0.908602
		62	2.01336	1.45265	0.92929	1.09215	1.28676	1.67774	1.09354	1.65815	0.792922	0.891278	1.11903	1.36979	0.686688	1.03562	0.949734	0.988672
		63	2.1763	1.55276	0.898218	1.1089	1.27459	1.7112	1.14236	1.40531	0.811191	0.876092	1.08164	1.40442	0.701446	0.912082	0.789789	0.80129
		64	1.7253	1.46858	0.873999	1.16571	1.2612	1.70457	1.19373	1.26861	0.801521	0.884392	1.12035	1.3689	0.679233	0.826183	0.792772	0.842977
		65	2.1461	1.42291	0.886613	1.07068	1.26005	1.78086	1.07316	1.53612	0.659143	0.846393	1.06296	1.38551	0.689993	1.39072	0.99377	0.853031
		66	1.77809	1.43712	0.881881	1.05857	1.26982	1.70747	1.02212	1.36505	0.744077	0.831298	1.11557	1.3748	0.636216	0.770157	0.984794	0.9094
		67	1.74656	1.33828	0.866201	1.06439	1.23605	1.69636	1.08931	1.26301	0.739738	0.914382	1.09389	1.40866	0.667609	0.982302	0.928301	0.827416
		68	1.8747	1.31525	0.871258	1.06769	1.24747	1.73036	0.986365	1.59106	0.70395	0.792056	1.09264	1.42461	0.642785	0.943057	0.922675	0.703354
		69	2.14962	1.37918	0.822788	1.10261	1.26106	1.68775	0.974873	1.73002	0.729181	0.800831	1.03862	1.43214	0.706801	1.06754	0.766117	0.807374
		70	1.84781	1.36908	0.848839	1.12288	1.2437	1.63601	0.981982	1.48259	0.770946	0.790559	1.086	1.41524	0.632015	0.99106	0.895426	0.826772
		71	2.06623	1.41211	0.774001	1.10496	1.23488	1.68205	0.96892	1.5757	0.609982	0.822284	1.071	1.49031	0.643028	0.926747	0.821315	0.839239
		72	2.13918	1.37015	0.777857	1.09773	1.22529	1.66986	0.922591	1.37531	0.729383	0.842633	1.05016	1.48602	0.661657	0.882381	0.98098	0.784119
		73	1.93479	1.32097	0.787162	1.10822	1.19691	1.64567	1.0053	1.57402	0.751936	0.834053	1.03582	1.39389	0.647479	0.904941	0.799073	0.754237
		74	1.73517	1.22142	0.801286	1.14004	1.19969	1.77054	0.863352	1.62799	0.737762	0.788407	1.0166	1.40498	0.64585	1.13785	0.856395	0.794327
		75	1.838	1.3426	0.778411	1.1339	1.24609	1.75719	0.873775	1.39684	0.738995	0.835994	1.03056	1.34189	0.624363	0.852727	0.940026	0.825784
		76	2.08432	1.32032	0.783013	1.13631	1.30666	1.74595	0.840922	1.32638	0.71943	0.855114	1.02846	1.33624	0.626449	0.838335	0.955052	0.762707
		77	2.06265	1.36859	0.76588	1.09481	1.23257	1.74586	0.859143	1.374	0.650783	0.834952	1.04269	1.29836	0.592404	0.890678	0.866696	0.647221
		78	1.97405	1.36575	0.753649	1.08158	1.19724	1.66505	0.917889	1.49942	0.588414	0.800738	1.00641	1.36169	0.614235	1.01154	0.972464	0.634233

## Sheet: Figure5
	Figure5a
	cross grid	Wildtype	SELENOW-KO		Rearing	Wildtype	SELENOW-KO		Defecations	Wildtype	SELENOW-KO
		84	116			26	35			3	1
		37	94			27	30			3	0
		62	112			16	30			2	3
		28	44			12	5			1	0
		99	47			30	14			0	3
		55	84			24	28			3	1
		27	64			14	21			0	2
		56	61			19	24			0	2
		13	144			6	47			2	4
		62	119			11	33			0	0
		110	86			29	34			4	0
		67	142			17	26			4	1
		76	101			12	20			0	5
		66	90			13	32			4	2
		50	183			21	68			4	0
		94	98			24	11			5	3
		95	123			33	28			1	1
		125				28				4
		69				21				3
	Figure5b
	Habituation trials		Wildtype																		SELENOW-KO
		0	0	0	0	0	0	0	0	0	0	0	0	0	0	0	0	0	0	0	0	0	0	0	0	0	0	0	0	0	0	0	0	0	0	0	0	0
		1	0.42	0.093333	0.64	0.82	0.666667	0.64	0.636667	0.24	0.703333	0.626667	0.416667	0.48	0.116667	0.313333	0.496667	0.523333	0.33	0.25	0.363333	0.41	0.903333	0.893333	0.566667	0.603333	0.77	0.623333	0.706667	0.703333	0.096667	0.016667	0.32	0.053333	0.043333	0.013333	0.046667	0.013333
		2	0.66	0.603333	0.746667	0.676667	0.193333	0.386667	0.403333	0.436667	0.593333	0.543333	0.216667	0.416667	0.206667	0.583333	0.77	0.68	0.306667	0.263333	0.33	0.283333	0.226667	0.48	0.243333	0.296667	0.183333	0.4	0.386667	0.563333	0.296667	0.14	0.73	0.14	0.163333	0.233333	0.06	0.026667
		3	0.693333	0.456667	0.713333	0.636667	0.483333	0.733333	0.126667	0.31	0.42	0.416667	0.48	0.32	0.48	0.826667	0.11	0.733333	0.373333	0	0.44	0.53	0.11	0.776667	0.36	0.38	0.363333	0.273333	0.753333	0.776667	0.12	0.413333	0.753333	0.526667	0.486667	0.74	0.04	0.046667
		4	0.553333	0.72	0.886667	0.54	0.77	0.636667	0.456667	0.13	0.14	0.593333	0.306667	0.88	0.63	0.353333	0.926667	0.92	0.51	0.333333	0.696667	0.38	0.503333	0.85	0.446667	0.536667	0.716667	0.326667	0.873333	0.936667	0.74	0.54	0.863333	0.63	0.793333	0.8	0.096667	0.023333
	Habituation	Wildtype	SELENOW-KO		Novel condition	Wildtype	SELENOW-KO		Contextual fear	Wildtype	SELENOW-KO		Tune fear	Wildtype	SELENOW-KO
		0.349194	0.274597			0.683889	0.538333			0.902333	0.833667			0.81	0.766667
		0.312903	0.198387			0.39	0.238889			0.600667	0.211333			0.6	0.776111
		0.4	0.500403			0.743889	0.157778			0.931	0.62			0.961111	0.561111
		0.402823	0.497177			0.741667	0.395556			0.87	0.408333			0.928333	0.791667
		0.404032	0.280645			0.626111	0.125			0.860667	0.586667			0.885	0.930556
		0.501613	0.303226			0.518333	0.04			0.601667	0.375333			0.821111	0.366111
		0.250806	0.533065			0.679444	0.417778			0.831	0.820667			0.984444	0.871667
		0.210081	0.240726			0.287778	0.117222			0.649333	0.381667			0.844444	0.279444
		0.318548	0.433065			0.182222	0.049444			0.314	0.271			0.558889	0.296111
		0.325	0.403629			0.386667	0.098333			0.558667	0.36			0.516667	0.390556
		0.194355	0.16129			0.556667	0.157778			0.876667	0.351			0.950556	0.593333
		0.287903	0.145968			0.65	0.094444			0.860333	0.433667			0.933889	0.421111
		0.187903	0.348387			0.169444	0.572222			0.482333	0.783667			0.551667	0.913889
		0.26371	0.165323			0.096111	0.212778			0.349333	0.517			0.292778	0.844444
		0.287903	0.187097			0.405	0.130556			0.466333	0.163333			0.642778	0.658889
		0.369758	0.233871			0.093889	0.034444			0.291333	0.244667			0.337222	0.517222
		0.243952	0.034677			0.527778	0.025556			0.557667	0.073333			0.882778	0.120556
		0.135484	0.013306			0.163333	0.02			0.384667	0.081333			0.861111	0.191667
		0.101613				0.052778				0.576333				0.242222
	Figure5c
			Wildtype																					SELENOW-KO
		1	53.875	31.0475	37.0625	26.935	36.1425	39.625	53.89	19.7825	46.67	35.81	38.2175	19.96	40.4375	47.0775	36.0175	42.905	24.015	41.0825	30.3775	48.9825	45.46	43.7875	50.875	47.28	41.72	49.09	34.97	32.6375	36.8225	47.345	41.0325	31.3225	48.6325	47.965	43.13	58.575
		2	36.7525	21.345	48.08	26.4525	27.8775	25.9325	15.81	26.295	23.86	11.63	30.245	29.2	22.5675	28.67	20.97	53.45	25.2225	42.1075	45.5325	33.8125	22.0125	25.3725	37.7825	34.1275	31.11	54.2175	35.0325	49.5075	40.5475	34.8	20.92	43.92	18.925	13.735	34.06	38.05
		3	14.1425	20.705	39.89	22.7525	15.5775	24.1125	32.0775	34.4225	35.2325	17.6875	19.86	33.0775	19.5625	17.5775	27.0475	16.11	26.3025	11.0975	14.19	54.42	12.1225	12.925	28.5825	41.845	21.1225	37.5125	24.11	26.73	28.0175	41.64	10.4675	30.41	31.2625	12.7175	14.875	25.795
		4	10.11	6.51	20.22	43.4375	23.62	5.765	29.795	34.345	8.455	15.3275	26.0025	25.4875	18.325	10.065	38.6775	18.7975	5.545	8.465	20.9525	24.435	4.875	6.5975	5.7	13.025	34.5625	14.3875	17.285	31.4475	21.895	14.22	11.5575	41.565	22.7	24.3575	35.115	39.4075
		5	18.1	7.225	25.74	30.61	31.6275	12.5	33.3975	9.145	20.6075	26.48	7.095	20.7475	23.9675	5.89	26.8275	17.7325	7.6075	19.545	22.3125	54.9375	39.345	20.7975	17.0925	21.045	24.19	42.2075	26.64	30.205	25.0175	35.5325	14.5625	28.875	21.9725	14.2325	29.765	37.95
	24h	Wildtype	SELENOW-KO	24h	Wildtype	SELENOW-KO	72h	Wildtype	SELENOW-KO	72h	Wildtype	SELENOW-KO
	Time in target quadrants(sec)	13.38	27.56	Time across the platform	0	4	Time in target quadrants(sec)	11.5	21.06	Time across the platform	3	4
		33.19	19.19		6	1		34	14		5	1
		28.75	39.12		5	6		11.81	23		1
		29.25	15.81		4	3		41.12	3.56		6	0
		20.31	30.06		3	3		15.62	28.25		1	2
		28.44	22.87		5	3		32.06	19.06		6	5
		12.69	17.13		1	4		10	11.5		1	1
		36.69	20.75		1	1		32.63	9.94		4	2
		13.12	18		4	2		31.94	19.37		2	1
		11.94	17.81		3	2		28.56	14.62		2	2
		13.94	14.06		2	1		18.63	20.25		1	4
		23.94	30		2	0		6.75	20.44		1	1
		31.5	20.81		3	3		31.75	17.5		5	3
		32.25	20.25		5	1		25.19	10.5		2	1
		18.37	19.37		1	3		30.75	15.19		2	0
		22.13	24.75		4	2		22.5	28.38		0	6
		8.06	18.5		2	2		22.13	12.81		2	1
		42.44	18.25		9	1		29.12	13.56		5	2

## Sheet: Figure6
Figure6a			WT																AD
	cross grid	NC	310	217	154	196	103	72	193	152	102	25	257	103	55	46	83	132	1	15	82	36	0	14	0	59	2	72	0	88	87	2	3	52
		SELENOW	136	54	48	60	78	29	74	65	37	104	117	325	202	173	232	166	3	0	0	2	0	58	0	75	76	23	61	34	2	5	1	3
			WT																AD
	rearing	NC	51	34	51	38	36	38	29	40	34	9	40	37	18	27	24	58	6	11	11	18	8	7	0	14	22	49	16	23	19	7	3	13
		SELENOW	38	28	9	16	50	29	35	23	10	22	31	41	30	19	44	33	4	7	8	32	3	34	11	31	25	6	23	12	2	1	3	1
			WT																AD
	defection	NC	4	0	4	0	1	0	1	0	1	3	3	3	2	3	0	0	2	1	3	4	2	0	0	0	2	0	1	4	5	2	2	4
		SELENOW	2	4	1	1	1	5	3	2	0	3	0	0	0	4	1	0	0	0	3	7	0	3	3	3	1	1	5	1	0	1	2	0
Figure6b			WT																AD
	Spontaneous Alternation Ratio	NC	58.8235	80	51.6129	69.2308	57.6923	100	61.5385	42.8571	78.5714	46.1538	80	66.6667	100	100	18.1818	76.4706	70	37.5	71.4286	50	100	33.3333	33.3333	62.5	33.3333	47.0588	33.3333	48.3871	69.2308	14.2857	0	58.8235
		SELENOW	59.0909	75	100	70	58.8235	100	42.8571	50	25	57.6923	55.5556	100	65.1163	52.381	76.4706	54.386	100	100	80	0	100	60	100	58.8235	70	58.8235	75	75	66.6667	71.4286	50	50
			WT																AD
	Number of Entries	NC	48	31	32	37	20	29	27	36	15	14	6	29	6	9	6	18	11	9	15	4	5	4	4	9	4	18	7	32	14	8	2	18
		SELENOW	23	9	12	3	18	6	8	11	5	28	22	44	22	43	58	27	5	2	6	4	2	6	8	18	11	18	9	9	4	8	3	7
Figure6c			WT																AD
	Discrimination Ratio	NC	59.0909	67.8571	76.1905	75	63.1579	50	67.7419	66.6667		78.9474	66.6667	72.7273	88.8889	59.0909	50	63.1579	45.4545	33.3333	50	80	38.8889		48.2759		70	31.5789	41.1765	50	30.7692	40	70	43.75
		SELENOW	100	37.5	37.5	50	52.6316	66.6667	33.3333	75	85.7143	76.9231	47.0588	58.8235	74.359	66.6667	52.9412	53.5714	58.3333	45.4545	63.1579		58.3333	58.8235	66.6667	64.2857	75	77.7778	50	100	77.7778	50	58.3333	50
			WT																AD
	Number of exploration times	NC	22	28	21	16	19	20	31	15	19	5	11	9	22	4	19	12	11		16	5	18	14			10	19	17	2	13	10	10	16
		SELENOW	18	8	8	4	19	3	9	8	7	13	17	17	39	15	34	28	24				12	25		12	29	12	9	8	7	9	6	16
Figure6d
			NC-WT														SELENOW-WT														NC-AD											SELENOW-AD
	Escape latency	1	48.675	47.09	40.2	42.355	59.85	53.565	36.1875	40.405	56.515	59.755	40.7825	48.035	43.81	37.8425	47.05	34.56	42.5125	58.03	59.815	42.3725	37.0775	29.3925	34.78	27.315	47.9825	44.8825	59.815	48.75	25.2275	45.595	45.9375	53.7825	46.8775	29.355	59.81	48.3125	47.1875	51.875	21.33	42.3367	56.1	45.595	48.4075	53.735	30.7625	59.84	30.5
		2	59.3125	48.5775	49.385	59.55	48.72	48.525	21.31	30.7775	59.545	44.77	40.575	50.7	59.7325	43.77	59.7775	51.905	50.0975	51.7275	48.575	59.605	41.465	49.515	34.775	59.91	48.89	42.0175	35.765	59.755	59.16	44.9225	46.625	41.67	45.545	50.6575	58.8925	47.28	53.285	31.9325	50.6575	41.4225	54.7525	59.825	21.2975	40.765	20.95	46.0475	41.495
		3	50.035	40.595	41.755	44.5525	44.265	44.95	37.6375	31.7475	47.2325	46.64	42.4225	37.95	48	30.3675	45.31	43.0475	24.3575	39.7	50.095	38.4525	34.475	35.575	27.4825	55.7275	23.84	45.435	43.66	46.7975	44.6375	22.4975	36.1075	55.6375	39.385	59.8175	51.805	20.5625	42.4425	38.86	35.08	34.89	38.435	35.5125	22.8125	22.8575	44.92	48.09	40.815
		4	48.795	45.34	42.345	39.4675	40.84	39.97	20.245	33.125	48.5575	40.99	40.8275	9.325	45.87	44.965	59.8125	50.075	49.985	59.72	26.4625	45.75	34.06	59.9225	24.2025	59.815	59.8775	15.1575	38.95		59.845	54.5425	46.6925	44.2475	24.9225	50.7	35.295	35.08	59.86	34.4475	50.7	39.5725	59.7825	41.745	15.39	52.4025	22.205	59.795	29.4725
		5	48.8125	12.085	29.375	37.7825	42.5025	29.8775	16.64	25.76	14.45	38.815	34.435	28.975	35.625	6.8725	59.53	13.4175	25.285	59.7025	12.17	30.6875	40.6633	45.9525	36.6975	16.545	33.56	22.48	14.3525	49.645	59.655	30.215	53.765	48.435	53.2175	45.0575	24.7775	22.1975	59.84	35.2575	47.45	21.7825	59.775	31.3075	26.4975	37.0625	12.1375	53.7775	19.7625
			WT													AD
	24h	NC	2	1	4	3	0	0	3	2	0	3	0	2	1	0	0	1	0	2	5	2	0	0	1	0
	Time across the platform	SELENOW	1	3	0	3	3	0	1	5	1	2	0	0	1	2	1	1	0	0	2	0	3	2	1	1	0	2
			WT														AD
	24h	NC	12.31	11.69	21.13	19.13	38.44	20.06	37.94	22.06	23.37	21.13	16.88	19.44	16.62	17.06	11.19	5.31	17.63	2	18.81	21.81	29.56	14.44	7.75	18.63	17.69
	Time in target quadrants(sec)	SELENOW	20.13	19.37	16.56	22.75	8.56	4.06	18.94	34.44	14.56	19.37	54.12	19.37	18.31	8.69	4.19	5	19.94	25.62	39.5	19.87	14.31	28.31	16
			WT															AD
	72h	NC	1	2	2	2	4	1	2	0	3	3	1	6	0	2	4	3	1	0	0	0	1	1	0	0	1	2	0	0	3	1
	Time across the platform	SELENOW	0	1	2	2	5	1	0	2	0	0	1	3	1	2	0	2	2	0	2	1	4	6	1	3	1	6	1	2	3
			WT															AD
	72h	NC	17.19	19.44	34	32.31	21.75	36.88	10.56	16.56	7.25	2.31	21.19	16.25	13.69	16.5		6.57	16.19	13	9.37	1.48	14.56	25.31	18.56	14.31	16.56	22.63
	Time in target quadrants(sec)	SELENOW	13	16.06	23.56	21.69	23.44	18.13	4.31	15.25	2.5	11.31	20.63	16.88	54.19	21.31	8.75	17.06	12.94	7.58	3.01	15.69	36.69	17.94	24.25	25	35.81	19.69	27.12
[truncated: 1 more columns]

## Sheet: Figure7
	Figure7b		HT7			RD3			RD4
		NC-AD	1.02866	0.976033	0.831835	0.871637	0.837688	0.827275	0.823841	0.945614	0.930136
		SELENOW-AD	0.718723	0.939522	0.837927	0.743498	0.73183	0.858481	0.675802	0.697095	0.618923
	Figure7c		pTau181			pTau231			pTau396			pTau422
		NC-AD	0.90179	0.812155	0.859344	0.972075	1.146	1.03031	1.04461	0.942706	1.12073	1.15606	1.11777	1.37258
		SELENOW-AD	0.688813	0.867923	0.828217	1.20373	0.890585	1.05142	0.9627	0.711819	0.80325	1.25788	1.0031	1.17125
	Figure7d		pTau202/205			pTau262			pTau404			pTau416
		NC-AD	1.09454	1.309	1.41397	1.3393	1.30091	1.24653	0.705258	0.711677	0.723263	0.715994	0.662465	0.536245
		SELENOW-AD	1.12651	0.934448	0.981453	1.06068	1.09704	1.14301	0.546759	0.542204	0.609147	0.634227	0.690957	0.772701

## Sheet: Figure8
	Figure8a
		NC-AD	SELENOW-AD
		0.564158	0.608047
		0.597488	0.553009
		0.755173	0.542213
	Figure8b
			Iba1			GFAP			Oligo2
		NC-AD	1.09308	1.11062	1.12994	1.16956	1.05774	1.1084	0.787328	0.886381	0.900342
		SELENOW-AD	0.637409	0.999994	0.905247	1.1922	1.07268	1.16524	1.05002	1.06121	0.940839
